# Supplementary material for: Supercritical Fluid Extraction of Lipids from Rowanberry Pomace with Pure CO2 and Its Mixtures with Ethanol Followed by the On-Line Separation of Fractions
Source: Molecules. 2025 Feb 19;30(4):964. doi: 10.3390/molecules30040964 (PMC11858718; doi:10.3390/molecules30040964)
Supplement: Supplementary file 1 [file molecules-30-00964-s001.zip]

Archive with 1 entries (1 files):
- molecules-3440976-supplementary.docx
